# Supplementary material for: A Strategy for Rapid Discovery of Marker Peptides Associated with Fibrinolytic Efficacy of Pheretima aspergillum Based on Bioinformatics Combined with Parallel Reaction Monitoring
Source: Molecules. 2022 Apr 20;27(9):2651. doi: 10.3390/molecules27092651 (PMC9100157; doi:10.3390/molecules27092651)
Supplement: Supplementary file 1 [file molecules-27-02651-s001.zip]

Archive with 1 entries (1 files):
- molecules-1677059-supplementary.pdf
